# Supplementary material for: Use of Novel Homochiral Thioureas Camphor Derived as Asymmetric Organocatalysts in the Stereoselective Formation of Glycosidic Bonds
Source: Molecules. 2024 Feb 9;29(4):811. doi: 10.3390/molecules29040811 (PMC10893146; doi:10.3390/molecules29040811)
Supplement: Supplementary file 1 [file molecules-29-00811-s001.zip]

Archive with 1 entries (1 files):
- molecules-2850428-supplementary.pdf
